# Supplementary material for: Role of Serotonin (5-HT) in GDM Prediction Considering Islet and Liver Interplay in Prediabetic Mice during Gestation
Source: Int J Mol Sci. 2022 Jun 9;23(12):6434. doi: 10.3390/ijms23126434 (PMC9224346; doi:10.3390/ijms23126434)
Supplement: Supplementary file 1 [file ijms-23-06434-s001.zip]

Archive with 1 entries (1 files):
- ijms-1757957-supplementary.pdf
